# Supplementary material for: Investigating the application value of the “Forward-Deployed Position” model in operating room support by the central sterile supply department
Source: PLoS One. 2026 May 21;21(5):e0348606. doi: 10.1371/journal.pone.0348606 (PMC13193391; doi:10.1371/journal.pone.0348606)
Supplement: S3 Data — This table presents the raw data underlying Table 3, showing monthly satisfaction scores (0–10 scale) for the control group (2023) and the observation group (2024). (XLSX) [file pone.0348606.s003.xlsx]

## Sheet: Sheet1
2023-Clinical Satisfaction(0 indicating highly dissatisfied, 10 indicating highly satisfied)													2024-Clinical Satisfaction(0 indicating highly dissatisfied, 10 indicating highly satisfied)
January	February	March	April	May	June	July	August	September	October	November	December		January	February	March	April	May	June	July	August	September	October	November	December
8	9	8	8	8	8	8	8	8	8	8	8		8	9	9	9	9	9	9	9	9	9	9	9
8	8	8	8	8	8	8	8	8	8	7	8		9	8	9	9	9	9	9	9	9	9	9	9
7	8	8	8	8	8	7	8	8	7	8	8		8	9	9	8	9	10	8	10	9	10	9	9
8	8	7	7	8	8	8	7	7	8	8	7		9	9	8	9	8	9	9	9	10	9	9	9
8	7	8	8	7	8	8	8	8	8	8	8		8	9	9	9	9	9	10	9	9	9	10	10
8	8	8	8	8	7	9	8	8	8	9	8		7	8	9	9	9	9	9	9	9	9	9	9
7	8	6	6	8	8	8	9	8	9	8	8		8	9	9	9	9	9	9	8	9	10	9	9
8	7	8	8	6	8	8	8	9	8	8	9		9	9	10	9	10	9	9	9	10	9	10	9
8	8	8	8	8	6	8	8	8	8	6	8		8	7	9	10	9	9	9	10	9	9	9	9
8	8	8	8	8	8	8	6	8	6	8	8		9	9	9	9	9	8	10	9	9	9	9	10
6	7	7	7	8	8	8	8	6	8	8	6		8	9	8	9	9	9	9	9	8	9	10	9
8	8	8	8	7	8	6	8	8	7	8	8		9	8	9	9	9	9	9	9	9	10	9	9
8	6	8	8	8	7	8	8	7	8	7	8		8	9	9	9	8	9	9	10	9	9	9	9
8	8	8	7	8	8	8	7	8	8	8	8		8	9	9	9	9	8	9	9	9	9	9	10
7	9	8	8	8	8	8	8	8	8	8	7		9	9	9	8	9	9	10	9	10	9	9	9
8	8	7	8	7	8	7	8	8	7	8	8		8	8	9	9	9	9	9	9	9	9	9	9
8	8	8	8	8	7	8	8	7	8	7	8		8	9	8	9	8	9	9	9	9	9	9	9
9	7	8	8	8	8	8	8	8	8	8	8		8	9	9	9	9	9	9	9	9	9	9	10
8	8	8	8	8	8	8	8	8	8	8	8		9	9	9	9	9	9	9	9	9	9	9	9
8	8	8	8	8	8	8	8	8	8	8	8		8	9	9	9	9	9	9	9	9	9	9	9
